# Supplementary material for: Trio-R: a script for assessing maternity and paternity in trio studies performed on Agilent chromosomal microarrays
Source: BMC Med Inform Decis Mak. 2018 Nov 6;18:91. doi: 10.1186/s12911-018-0684-9 (PMC6220459; doi:10.1186/s12911-018-0684-9)
Supplement: Supplementary file 2 — Clinical version of the R-script. (R 7 kb) [file 12911_2018_684_MOESM2_ESM.r]

#<Trio-R: A R Script for the Assessment of Maternity and Paternity Using SNP Data from Agilent Microarrays>
#    Copyright (C) 2017  Daniel Xia, Cheng Zhang, Va Lip, Marian Harris, Yiping Shen
#
#This program is free software: you can redistribute it and/or modify
#it under the terms of the GNU General Public License as published by
#the Free Software Foundation, either version 3 of the License, or
#(at your option) any later version.

#This program is distributed in the hope that it will be useful,
#but WITHOUT ANY WARRANTY; without even the implied warranty of
#MERCHANTABILITY or FITNESS FOR A PARTICULAR PURPOSE.  See the
#GNU General Public License for more details.

#You should have received a copy of the GNU General Public License
#along with this program.  If not, see <http://www.gnu.org/licenses/>

rm(list = ls())
setwd("O:/Your Favorite Folder") #This specifies the folder where SNP files are contained, and where results are outputted.

#Loads the proband, dad, and mom files in the folder
dadfiles <- list.files("./",pattern="dad*.*", full.names=T, recursive=FALSE)
dadfiles=gsub("./","",dadfiles)
#dcount=length(dadfiles)
momfiles <- list.files("./",pattern="mom*.*", full.names=T, recursive=FALSE)
momfiles=gsub("./","",momfiles)
#dcount=length(dadfiles)
probandfiles <-list.files("./",pattern="proband*.*",full.names=T,recursive=FALSE)
probandfiles=gsub("./","",probandfiles)
count=length(probandfiles)

#Creates the blank results table (to be filled in by the script)
results=matrix(nrow=count,ncol=14)
colnames(results)=c("Proband.sample","Mom","Mom.sample","Dad","Dad.sample","Discordant.SNPs.mom","Concordant.SNPs.mom","Proportion.Discordant.mom","Parent.mom.call","Discordant.SNPs.dad","Concordant.SNPs.dad","Proportion.Discordant.Dad","Parent.dad.call","True.trio.call")
row.names(results)=probandfiles

#These are the operations performed by the script to assess proband-mother pairings
for(i in 1:count){
proband=read.delim(probandfiles[i])
proband=proband[-c(1:24,26),]
colnames(proband)[!is.na(proband[1,])] <- proband[1,][!is.na(proband[1,])]
proband=proband[-c(1),]
rownames(proband)=proband$`SNP ID`
proband=proband[,-c(1,4,8:11)]
colnames(proband)[5]<-c('genotype.proband')
colnames(proband)[1]<-c('array.proband')

mom=read.delim(momfiles[i])
mom=mom[-c(1:24,26),]
colnames(mom)[!is.na(mom[1,])] <- mom[1,][!is.na(mom[1,])]
mom=mom[-c(1),]
rownames(mom)=mom$`SNP ID`
mom=mom[,-c(1,4,8:11)]
colnames(mom)[5]<-c('genotype.mom')
colnames(mom)[1]<-c('array.mom')

dad=read.delim(dadfiles[i])
dad=dad[-c(1:24,26),]
colnames(dad)[!is.na(dad[1,])] <- dad[1,][!is.na(dad[1,])]
dad=dad[-c(1),]
rownames(dad)=dad$`SNP ID`
dad=dad[,-c(1,4,8:11)]
colnames(dad)[5]<-c('genotype.dad')
colnames(dad)[1]<-c('array.dad')

d1=merge(proband,mom,by="row.names")
rownames(d1)=d1$Row.names
d1=d1[,-c(1)]
data=d1[,-c(7:9)]
#write.csv(data,"raw.snp.data.csv")

gp=data$genotype.proband
data=subset(data,
            gp=="AA"|
              gp=="CC"|
              gp=="GG"|
              gp=="TT")

g1=data$genotype.mom
data=subset(data,
            g1=="AA"|
              g1=="CC"|
              g1=="GG"|
              g1=="TT")

y=dim(data)[1]
n=(1:y)
gp=droplevels.factor(data$genotype.proband)
g1=droplevels.factor(data$genotype.mom)
#table(gp,g1)
concordant.snps=sapply(n,function(n) identical(gp[n],g1[n]))
#The basic logic is as follows:
#Combine proband and parent SNP data in one table
#Filter table for proband SNPs to only include homozygous calls
#Filter table for parent SNPs to only include homozycous calls
#Then ask, is the genotype each remaining SNP the same between the proband and parent
#Example 1: proband = AA, parent = AA --> concordant
#Example 2: proband = AA, parent = TT --> discordant, TT parent could not have an "AA" child
#Example 3: proband = AT, parent = TT --> filtered out, excluded from analysis
#The script uses homozygous calls because these appear to be less "noisy", and lead to better separation of the distributions

data$Concordant<-concordant.snps
rt=table(concordant.snps)
rty=rt/y
#Writes results of analyses into results file (created above)
results[i,1]=substring(as.character(d1[1,1]),1,12)
results[i,3]=substring(as.character(d1[1,6]),1,12)
results[i,6]=rt[1]
results[i,7]=rt[2]
results[i,8]=rty[1]
#criteria1=as.numeric(as.character(results[i,6]))<150 #Criteria 1 for calling parent: must have fewer than 150 discordant SNPs
criteria2=as.numeric(as.character(results[i,8]))<0.015 #Criteria 2 for calling parent: must have less than 0.015 proportion discordant SNPs
#Parent=c(criteria1==TRUE&criteria2==TRUE) #If both criteria met, call "Parent", otherwise "Non-parent"
Parent=c(criteria2==TRUE) #If second criteria met, call "Parent", otherwise "Non-parent"
results[i,9]=Parent

#These are the operations performed by the script to assess proband-father pairings
d1=merge(proband,dad,by="row.names")
rownames(d1)=d1$Row.names
d1=d1[,-c(1)]
data=d1[,-c(7:9)]
#write.csv(data,"raw.snp.data.csv")

gp=data$genotype.proband
data=subset(data,
            gp=="AA"|
              gp=="CC"|
              gp=="GG"|
              gp=="TT")

g1=data$genotype.dad
data=subset(data,
            g1=="AA"|
              g1=="CC"|
              g1=="GG"|
              g1=="TT")

y=dim(data)[1]
n=(1:y)
gp=droplevels.factor(data$genotype.proband)
g1=droplevels.factor(data$genotype.dad)
#table(gp,g1)
concordant.snps=sapply(n,function(n) identical(gp[n],g1[n]))
#The basic logic is as follows:
#Combine proband and parent SNP data in one table
#Filter table for proband SNPs to only include homozygous calls
#Filter table for parent SNPs to only include homozycous calls
#Then ask, is the genotype each remaining SNP the same between the proband and parent
#Example 1: proband = AA, parent = AA --> concordant
#Example 2: proband = AA, parent = TT --> discordant, TT parent could not have an "AA" child
#Example 3: proband = AT, parent = TT --> filtered out, excluded from analysis
#The script uses homozygous calls because these appear to be less "noisy", and lead to better separation of the distributions

data$Concordant<-concordant.snps
rt=table(concordant.snps)
rty=rt/y
#Writes results of analyses into results file (created above)
results[i,5]=substring(as.character(d1[1,6]),1,12)
results[i,10]=rt[1]
results[i,11]=rt[2]
results[i,12]=rty[1]
#criteria1=as.numeric(as.character(results[i,10]))<150 #Criteria 1 for calling parent: must have (arbitrarily) fewer than 100 discordant SNPs
criteria2=as.numeric(as.character(results[i,12]))<0.015 #Criteria 2 for calling parent: must have (arbitrarily) less than 0.01 proportion discordant SNPs
#Parent=c(criteria1==TRUE&criteria2==TRUE) #If both criteria met, call "Parent", otherwise "Non-parent"
Parent=c(criteria2==TRUE) #If second criteria met, call "Parent", otherwise "Non-parent"
results[i,13]=Parent
}

#Formats and outputs results table
results=data.frame(results)
results$Parent.mom.call=gsub("TRUE","Parent",results$Parent.mom.call)
results$Parent.mom.call=gsub("FALSE","Non-parent",results$Parent.mom.call)
results$Parent.dad.call=gsub("TRUE","Parent",results$Parent.dad.call)
results$Parent.dad.call=gsub("FALSE","Non-parent",results$Parent.dad.call)
true.trio=c(results$Parent.mom.call==c("Parent")&results$Parent.dad.call==c("Parent"))
results$True.trio.call=true.trio
results=results[order(results$True.trio.call),]
results$Mom=momfiles
results$Dad=dadfiles
rownames(results)=gsub(".txt","",rownames(results))
results$Mom=gsub(".txt","",results$Mom)
results$Dad=gsub(".txt","",results$Dad)
results
write.csv(results,"True trio analysis results.csv")
